# Supplementary material for: Relative quantification of the recA gene for antimicrobial susceptibility testing in response to ciprofloxacin for pathogens of concern
Source: Sci Rep. 2024 Feb 1;14:2716. doi: 10.1038/s41598-024-52937-0 (PMC10834403; doi:10.1038/s41598-024-52937-0)
Supplement: Supplementary file 2 — Supplementary Table S1. [file 41598_2024_52937_MOESM2_ESM.xlsx]

## Sheet: Sheet1
Supplementary Table S1			Values with a ME or VME based off a threshold value of 1.54
Strains used in this study
Experiment	Organism	Indentifying Number	MIC	Suceptible / Resistant	Relative recA fold change
Figure 1	Bacillus anthracis	ΔANR BACI355	0.0625	Suceptible
	Bacillus anthracis	ΔANR S2-1 BACI358	> 4	Resistant
	Yersinia pestis	KIM5 YERS052	≤ 0.03	Suceptible
	Yersinia pestis	KIM5 YERS053	1	Resistant
Figure 2	Bacillus anthracis	ΔANR BACI355	0.0625	Suceptible
	Bacillus anthracis	ΔANR BACI361	> 4	Resistant
	Yersinia pestis	KIM5 YERS052	≤ 0.03	Suceptible
	Yersinia pestis	YERS057	2	Resistant
Figure 3	Bacillus anthracis	ΔANR BACI355	0.0625	Suceptible
	Yersinia pestis	KIM5 YERS052	≤ 0.03	Suceptible
Table 2	Yersinia pestis	KIM5 YERS052	≤ 0.03	Suceptible
	Bacillus anthracis	ΔANR BACI355	0.0625	Suceptible
	Acinetobacter baumannii	NR-17778	≤ 0.25	Suceptible
	Staphylococcus aureus	BAA-38	≤ 0.25	Suceptible
	Klebsiella pneumoniae	AR0016	≤ 0.25	Suceptible
	Escherichia coli	AR0013	≤ 0.25	Suceptible
	Enterobacter cloacae	AR0032	<0.25	Suceptible
Table 3 Cell Culture	Acinetobacter baumannii	AR033	32	Resistant	0.69
	Acinetobacter baumannii	AR035	32	Resistant	0.99
	Acinetobacter baumannii	NR-13384	> 32	Resistant	1.2
	Acinetobacter baumannii	CNH 151	≤ 0.25	Suceptible	7.56
	Acinetobacter baumannii	CNH 160	≤ 0.25	Suceptible	8.5
	Acinetobacter baumannii	CNH 640	≤ 0.25	Suceptible	9.68
	Acinetobacter baumannii	AR036	> 32	Resistant	0.55
	Acinetobacter baumannii	AR045	16	Resistant	1.01
	Acinetobacter baumannii	AR052	4	Resistant	1.06
	Acinetobacter baumannii	AR078	> 32	Resistant	1.29
	Acinetobacter baumannii	AR088	16	Resistant	1.21
	Acinetobacter baumannii	CNH111	32	Resistant	1.5
	Bacillus anthracis	134158	0.0625	Suceptible	7.8
	Bacillus anthracis	134159	≤ 0.03	Suceptible	2.43
	Bacillus anthracis	Texas	0.0625	Suceptible	4.28
	Bacillus anthracis	K7665	≤ 0.03	Suceptible	12.1
	Bacillus anthracis	K6835	≤ 0.03	Suceptible	2.52
	Bacillus anthracis	17T5	≤ 0.03	Suceptible	4.2
	Bacillus anthracis	K2762	≤ 0.03	Suceptible	6.01
	Bacillus anthracis	K1887	≤ 0.03	Suceptible	1.57
	Bacillus anthracis	K4241	≤ 0.03	Suceptible	3.56
	Bacillus anthracis	Ba25 - Ames	≤ 0.03	Suceptible	2.89
	Bacillus anthracis	Ba24 - Ames	≤ 0.03	Suceptible	7.28
	Bacillus anthracis	Ba23 - Ames	≤ 0.03	Suceptible	3.54
	Bacillus anthracis	Ba22 - Ames	≤ 0.03	Suceptible	6.76
	Bacillus anthracis	Ba21 - Ames	≤ 0.03	Suceptible	5.92
	Bacillus anthracis	Ba20 - Ames	≤ 0.03	Suceptible	4.44
	Bacillus anthracis	Ba17 - Vollum	≤ 0.03	Suceptible	6.23
	Bacillus anthracis	Ba16 - Vollum	≤ 0.03	Suceptible	4.98
	Bacillus anthracis	Ba26 - Ames	≤ 0.03	Suceptible	3.68
	Bacillus anthracis	B. anthracis delta NH-1 Ba2	≤ 0.03	Suceptible	3.89
	Bacillus anthracis	New Hampshire Ba4	≤ 0.03	Suceptible	6.04
	Bacillus anthracis	Vollum Ba5	≤ 0.03	Suceptible	3
	Bacillus anthracis	Ba6 - Ames	0.0625	Suceptible	5.43
	Bacillus anthracis	Ba8	≤ 0.03	Suceptible	7.9
	Bacillus anthracis	Smith 1013 Ba10	≤ 0.03	Suceptible	11.48
	Bacillus anthracis	SK57	≤ 0.03	Suceptible	7.19
	Bacillus anthracis	ΔANR WT	0.0625	Suceptible	1.73
	Bacillus anthracis	ΔANR S1-1	0.5	Resistant	1.09
	Bacillus anthracis	ΔANR S1-2	0.5	Resistant	2.43
	Bacillus anthracis	ΔANR S2-1	> 4	Resistant	1.47
	Bacillus anthracis	ΔANR S2-2	> 4	Resistant	0.8
	Bacillus anthracis	ΔANR S2-3	> 4	Resistant	1.1
	Bacillus anthracis	ΔANR S3-1	> 4	Resistant	1.06
	Bacillus anthracis	ΔANR S3-3	> 4	Resistant	1.23
	Bacillus anthracis	ΔANR S3-4	> 4	Resistant	0.99
	Bacillus anthracis	ΔANR S3-5	> 4	Resistant	1.23
	Bacillus anthracis	ΔANR S3-6	> 4	Resistant	1.03
	Bacillus anthracis	ΔANR S3-7	> 4	Resistant	1.26
	Bacillus anthracis	ΔANR S3-8	> 4	Resistant	0.68
	Bacillus anthracis	ΔANR S3-11	> 4	Resistant	0.97
	Bacillus anthracis	ΔANR S3-12	> 4	Resistant	0.86
	Bacillus anthracis	ΔANR S3-14	> 4	Resistant	1.8
	Bacillus anthracis	ΔANR S3-15	> 4	Resistant	0.67
	Bacillus anthracis	ΔANR S3-16	> 4	Resistant	1.45
	Bacillus anthracis	ΔANR S3-17	> 4	Resistant	1.36
	Bacillus anthracis	ΔANR S3-18	> 4	Resistant	0.87
	Bacillus anthracis	Sterne	≤ 0.03	Suceptible	2.45
	Enterobacter cloacae	AR060	<0.25	Suceptible	10.2
	Enterobacter cloacae	AR065	<0.25	Suceptible	32.78
	Enterobacter cloacae	AR038	>32	Resistant	0.97
	Enterobacter cloacae	AR154	0.5	Suceptible	5.52
	Enterobacter cloacae	AR163	32	Resistant	0.74
	Enterobacter cloacae	AR050	4	Resistant	1.34
	Enterobacter cloacae	AR002	16	Resistant	1.05
	Enterobacter cloacae	AR050	4	Resistant	1.33
	Enterobacter cloacae	AR072	≤ 0.25	Suceptible	7.67
	Enterobacter cloacae	AR073	≤ 0.25	Suceptible	10.28
	Enterobacter cloacae	AR132	≤ 0.25	Suceptible	20.8
	Enterobacter cloacae	AR136	16	Resistant	1.47
	Escherichia coli	AR001	>32	Resistant	1.01
	Escherichia coli	AR017	<0.25	Suceptible	16.38
	Escherichia coli	AR019	>32	Resistant	1.12
	Escherichia coli	AR077	<0.25	Suceptible	55.5
	Escherichia coli	AR089	<0.25	Suceptible	9.94
	Escherichia coli	AR114	16	Resistant	1.29
	Escherichia coli	AR011	> 32	Resistant	1.18
	Escherichia coli	AR069	≤ 0.25	Suceptible	20.43
	Escherichia coli	AR086	16	Resistant	0.91
	Escherichia coli	AR104	32	Resistant	1.07
	Escherichia coli	AR119	> 64	Resistant	1.31
	Klebsiella pneumoniae	AR034	≤ 0.25	Suceptible	16.71
	Klebsiella pneumoniae	AR005	32	Resistant	1.19
	Klebsiella pneumoniae	AR004	16	Resistant	1.07
	Klebsiella pneumoniae	AR010	≤ 0.25	Suceptible	11.29
	Klebsiella pneumoniae	AR135	32	Resistant	1.39
	Klebsiella pneumoniae	AR160	≤ 0.25	Suceptible	14.79
	Klebsiella pneumoniae	AR076	≤ 0.25	Suceptible	8.29
	Klebsiella pneumoniae	AR080	≤ 0.25	Suceptible	6.03
	Klebsiella pneumoniae	AR126	≤ 0.25	Suceptible	9.83
	Klebsiella pneumoniae	AR003	16	Resistant	0.95
	Klebsiella pneumoniae	AR012	16	Resistant	0.94
	Klebsiella pneumoniae	AR113	> 32	Resistant	1.08
	Staphylococcus aureus	BAA-40	≤ 0.25	Suceptible	4.73
	Staphylococcus aureus	GRIM 48	≤ 0.25	Suceptible	5.01
	Staphylococcus aureus	GRIM 390	≤ 0.25	Suceptible	6.8
	Staphylococcus aureus	BAA-39	4	Resistant	1.51
	Staphylococcus aureus	BAA-41	8	Resistant	1.35
	Staphylococcus aureus	BAA-44	4	Resistant	0.93
	Staphylococcus aureus	ATCC 25923 (STAP001)	≤ 0.25	Suceptible	3.53
	Staphylococcus aureus	ATCC 29213 (STAP002)	≤ 0.25	Suceptible	7.86
	Staphylococcus aureus	ATCC 12600 (STAP008)	≤ 0.25	Suceptible	7.48
	Staphylococcus aureus	BAA-43	32	Resistant	1.1
	Staphylococcus aureus	FDAARGOS_135 (GRIM180)	4	Resistant	1.06
	Staphylococcus aureus	FDAARGOS_140 (GRIM 211)	4	Resistant	0.68
	Yersinia pestis	CO92	≤ 0.03	Suceptible	3
	Yersinia pestis	25	≤ 0.03	Suceptible	2.29
	Yersinia pestis	pestoides Fmp	≤ 0.03	Suceptible	3.28
	Yersinia pestis	Kim10	≤ 0.03	Suceptible	2.56
	Yersinia pestis	pestoides E	≤ 0.03	Suceptible	5.87
	Yersinia pestis	nairobi	≤ 0.03	Suceptible	5.15
	Yersinia pestis	South Park	≤ 0.03	Suceptible	5.17
	Yersinia pestis	Cambodia	≤ 0.03	Suceptible	1.84
	Yersinia pestis	Harbin 35	≤ 0.03	Suceptible	4.52
	Yersinia pestis	Pestoides C	≤ 0.03	Suceptible	1.77
	Yersinia pestis	KIM5	≤ 0.03	Suceptible	0.69
	Yersinia pestis	KIM5 M1 1.6	1	Resistant	0.93
	Yersinia pestis	KIM5 M1 2.218	1	Resistant	1.28
	Yersinia pestis	KIM5 M1 1.118	1	Resistant	1.28
	Yersinia pestis	KIM5 M2 1.106	0.5	Resistant	0.77
	Yersinia pestis	KIM5 M3 2.5	2	Resistant	1.57
	Yersinia pestis	KIM5 M3 1.78	2	Resistant	0.6
	Yersinia pestis	KIM5 M4 1.94	0.5	Resistant	1.36
	Yersinia pestis	KIM5 M5 1.111	1	Resistant	0.82
Table 3 Urine Culture	Escherichia coli	AR013	≤ 0.25	Suceptible	3.35
	Escherichia coli	AR017	≤ 0.25	Suceptible	14.42
	Escherichia coli	AR114	16	Resistant	1.15
	Escherichia coli	AR118	32	Resistant	1.01
	Escherichia coli	AR128	32	Resistant	0.9
	Escherichia coli	AR077	≤ 0.25	Suceptible	26.43
	Escherichia coli	AR069	≤ 0.25	Suceptible	19.33
	Escherichia coli	AR089	≤ 0.25	Suceptible	10.53
	Escherichia coli	AR119	> 32	Resistant	1.08
	Escherichia coli	AR001	> 32	Resistant	0.94
	Escherichia coli	AR006	> 32	Resistant	0.61
	Escherichia coli	AR015	> 32	Resistant	0.99
	Klebsiella pneumoniae	AR004	16	Resistant	1.17
	Klebsiella pneumoniae	AR010	≤ 0.25	Suceptible	5.46
	Klebsiella pneumoniae	AR016	≤ 0.25	Suceptible	7.49
	Klebsiella pneumoniae	AR112	32	Resistant	1.06
	Klebsiella pneumoniae	AR126	≤ 0.25	Suceptible	4.32
	Klebsiella pneumoniae	AR129	> 32	Resistant	1.03
	Klebsiella pneumoniae	AR034	≤ 0.25	Suceptible	7.01
	Klebsiella pneumoniae	AR039	32	Resistant	1.22
	Klebsiella pneumoniae	AR076	≤ 0.25	Suceptible	6.02
	Klebsiella pneumoniae	AR117	4	Resistant	2.76
	Klebsiella pneumoniae	AR125	> 32	Resistant	1.03
	Klebsiella pneumoniae	AR160	≤ 0.25	Suceptible	9.43
